# Supplementary material for: A combined GWAS approach reveals key loci for socially-affected traits in Yorkshire pigs
Source: Commun Biol. 2021 Jul 20;4:891. doi: 10.1038/s42003-021-02416-3 (PMC8292486; doi:10.1038/s42003-021-02416-3)
Supplement: Supplementary file 1 — Supplementary Data 1-2 [file 42003_2021_2416_MOESM1_ESM.xlsx]

## Sheet: Supplementary Data 1 
Supplementary Data 1. Summary and mapping statistics of a data set including whole-genome sequences from 40 Yorkshire pigs and 20 Landrace pigs
Breed	Sample_ID	Read_Length(bp)	Clean_reads	Clean_bases(bp)	mapped_reads	mapped_bases(bp)	mismatch_bases(bp)	mismatch_ratio	mapping_ratio	dup_ratio	uniq_reads	Average_depth(x)	Coverage at least 1×	Coverage at least 4×
Landrace	L34001	150	335820428	50373064200	311801446	46213043692	557173208	0.0121	0.9285	0.0639	291888140	17.04	0.9857	0.9621
	L34005	150	334686080	50202912000	310680291	46015949213	586094437	0.0127	0.9283	0.0665	290028119	16.91	0.9856	0.9618
	L34603	150	335218524	50282778600	311014716	46064557161	587650239	0.0128	0.9278	0.0679	289892961	16.85	0.9855	0.9589
	L34903	150	334264202	50139630300	310274300	45980670807	560474193	0.0122	0.9282	0.0645	290262791	16.93	0.9857	0.9619
	L34904	150	336090594	50413589100	311470673	46129299352	591301598	0.0128	0.9267	0.061	292475939	17.06	0.9855	0.9611
	L35703	150	336215912	50432386800	311639868	46142122393	603857807	0.0131	0.9269	0.0569	293910646	17.14	0.9857	0.9617
	L35709	150	336509542	50476431300	312576504	46278629530	607846070	0.0131	0.9289	0.0556	295201693	17.21	0.9856	0.9607
	L36007	150	335062848	50259427200	310393272	45978056243	580934557	0.0126	0.9264	0.0592	292025591	17.03	0.9857	0.9614
	L36008	150	334348478	50152271700	311286801	46100881725	592138425	0.0128	0.931	0.0599	292625738	17.05	0.9856	0.9618
	L37603	150	336869760	50530464000	314477028	46553790399	617763801	0.0133	0.9335	0.0625	294810023	17.17	0.9855	0.963
	L37606	150	334636164	50195424600	312071401	46220289404	590420746	0.0128	0.9326	0.063	292410337	17.05	0.9856	0.9647
	L37607	150	336211362	50431704300	313229893	46374713620	609770330	0.0131	0.9316	0.0634	293362969	17.05	0.9853	0.9615
	L38603	150	335032912	50254936800	310860469	46002233815	626836535	0.0136	0.9279	0.0591	292495718	16.93	0.9852	0.9523
	L38605	150	335861790	50379268500	311821288	46178303730	594889470	0.0129	0.9284	0.062	292501726	17.04	0.9853	0.9589
	L38607	150	335606092	50340913800	311530113	46123435613	606081337	0.0131	0.9283	0.0578	293529580	17.13	0.9854	0.9642
	L38609	150	336254460	50438169000	312381603	46279717422	577523028	0.0125	0.929	0.0548	295249582	17.25	0.9853	0.964
	L38801	150	335806734	50371010100	312014212	46203728968	598402832	0.013	0.9291	0.0476	297162127	17.31	0.9858	0.9623
	L38805	150	334609234	50191385100	311015528	46069292174	583037026	0.0127	0.9295	0.0439	297365939	17.29	0.9859	0.9617
	L38806	150	335904976	50385746400	311902210	46187573116	597758384	0.0129	0.9285	0.049	296609321	17.25	0.9857	0.9609
	L38809	150	335864038	50379605700	312347254	46268930315	583157785	0.0126	0.93	0.0574	294432029	17.19	0.9854	0.9643
Yorkshire	Y30912	150	334467628	50170144200	310972473	46051495289	594375661	0.0129	0.9298	0.0563	293478123	17.01	0.9856	0.9593
	Y31016	150	337387992	50608198800	312843968	46303746604	622848596	0.0135	0.9273	0.0534	296142726	17.15	0.9857	0.9608
	Y31614	150	335321184	50298177600	313219783	46407023877	575943573	0.0124	0.9341	0.0548	296060462	17.28	0.9854	0.9644
	Y32118	150	336394912	50459236800	313959348	46516330502	577571698	0.0124	0.9333	0.0468	299263709	17.49	0.9855	0.9639
	Y32311	150	336709000	50506350000	314290343	46590752517	552798933	0.0119	0.9334	0.0511	298240605	17.43	0.9857	0.965
	Y32813	150	335100268	50265040200	311084650	46038851437	623846063	0.0136	0.9283	0.0601	292389594	16.9	0.9853	0.9565
	Y33305	150	361849978	54277496700	334371801	49476182126	679588024	0.0137	0.9241	0.0572	315229211	18.12	0.9837	0.9367
	Y33411	150	337578512	50636776800	313559293	46436155000	597738950	0.0129	0.9288	0.0585	295208034	17.15	0.9853	0.9558
	Y33514	150	336999198	50549879700	314512520	46581858304	595019696	0.0128	0.9333	0.0579	296290962	17.21	0.9852	0.9552
	Y33614	150	337896516	50684477400	313811108	46513373490	558292710	0.012	0.9287	0.07	291840331	17.04	0.9858	0.9645
	Y35101	150	336342148	50451322200	310441931	45963925980	602363670	0.0131	0.923	0.0715	288245164	16.73	0.9849	0.9495
	Y36102	150	334564368	50184655200	310701330	46065198503	540000997	0.0117	0.9287	0.0815	285384502	16.68	0.9855	0.961
	Y36404	150	335286916	50293037400	310890994	46056981765	576667335	0.0125	0.9272	0.0707	288923585	16.8	0.9852	0.9529
	Y37313	150	335977606	50396640900	312026187	46226408885	577519165	0.0125	0.9287	0.0709	289890294	16.91	0.9854	0.963
	Y37411	150	335768890	50365333500	311775319	46151020098	615277752	0.0133	0.9285	0.0591	293337239	16.97	0.9849	0.952
	Y37703	150	336939116	50540867400	312474258	46291877514	579261186	0.0125	0.9274	0.0508	296610760	17.3	0.9859	0.9627
	Y37707	150	334101856	50115278400	310958445	46048927735	594839015	0.0129	0.9307	0.0537	294273742	17.12	0.9854	0.9624
	Y37813	150	336693222	50503983300	313682150	46409052235	643270265	0.0139	0.9317	0.0516	297488207	17.21	0.984	0.9406
	Y37816	150	335686728	50353009200	313058740	46356804939	602006061	0.013	0.9326	0.0497	297503682	17.34	0.9855	0.9643
	Y37902	150	336082608	50412391200	310400651	45970980822	589116828	0.0128	0.9236	0.0474	295695054	17.26	0.9856	0.962
	Y38003	150	335586048	50337907200	311862781	46182712680	596704470	0.0129	0.9293	0.0508	296017605	17.29	0.9857	0.9617
	Y38206	150	336352898	50452934700	312576509	46300985662	585490688	0.0126	0.9293	0.059	294120730	17.12	0.9855	0.9638
	Y38302	150	334773130	50215969500	311595698	46173259192	566095508	0.0123	0.9308	0.039	299458168	17.52	0.9857	0.9626
	Y38310	150	336369520	50455428000	314239198	46524324033	611555667	0.0131	0.9342	0.0488	298909771	17.4	0.9855	0.9598
	Y38311	150	337731074	50659661100	313469121	46421006192	599361958	0.0129	0.9282	0.0516	297294443	17.3	0.9853	0.9601
	Y39017	150	336842146	50526321900	312042286	46195604210	610738690	0.0132	0.9264	0.0668	291196070	16.87	0.985	0.9547
	Y39104	150	333604398	50040659700	309419813	45831582237	581389713	0.0127	0.9275	0.0538	292787355	17.08	0.9856	0.9622
	Y39113	150	334669750	50200462500	310530360	46012916181	566637819	0.0123	0.9279	0.0616	291390530	17.02	0.9852	0.9636
	Y39114	150	335564604	50334690600	314128701	46549666410	569638740	0.0122	0.9361	0.0562	296475671	17.35	0.9854	0.9649
	Y39115	150	335277436	50291615400	311870295	46196493194	584051056	0.0126	0.9302	0.0573	294015297	17.16	0.9854	0.9638
	Y39504	150	334914356	50237153400	310997483	46078427262	571195188	0.0124	0.9286	0.0496	295582310	17.28	0.9856	0.9623
	Y39505	150	335421566	50313234900	311265826	46105616446	584257454	0.0127	0.928	0.0502	295628037	17.28	0.9856	0.9616
	Y39506	150	335061702	50259255300	309019821	45727128304	625844846	0.0137	0.9223	0.0579	291132748	16.84	0.9848	0.9505
	Y39510	150	336507496	50476124400	313561020	46403275616	630877384	0.0136	0.9318	0.0578	295446553	17.15	0.9853	0.9561
	Y39513	150	334747910	50212186500	313135552	46389875025	580457775	0.0125	0.9354	0.0451	299005123	17.5	0.9855	0.9635
	Y40303	150	335710784	50356617600	311036296	46105655337	549789063	0.0119	0.9265	0.0853	284516667	16.58	0.9857	0.9611
	Y40307	150	336738838	50510825700	312624823	46315929165	577794285	0.0125	0.9284	0.08	287625379	16.74	0.9854	0.9633
	Y40310	150	334545294	50181794100	310728227	46037036961	572197089	0.0124	0.9288	0.0812	285511247	16.61	0.9853	0.9608
	Y40315	150	335266114	50289917100	311537428	46161998851	568615349	0.0123	0.9292	0.0721	289071674	16.84	0.9863	0.9621
	Y40412	150	336868670	50530300500	312980540	46391208927	555872073	0.012	0.9291	0.0755	289344720	16.89	0.9857	0.9635

## Sheet: Supplementary Data 2 
Supplementary Data 2. Single-locus GWAS results for DGE and SGE using imputed WGS data (3.25E-07< P < 1.63E-08)
Trait	Chromosome	Position(bp)	Region	Allele	MAF	SNP effects	Bonferroni corrected P-value	Candidate Genes
SGE_ADFI	2	137933102	137.43-138.43	G/A	0.429	0.0186	1.73e-07	H2AFY/TGFBI/TRPC7/SMIM32/LECT2/SMAD5/IL9/SLC25A48/CXCL14/NEUROG1/TIFAB
SGE_ADFI	6	18635947	18.14-19.14	C/T	0.047	0.0289	2.3e-07
SGE_ADFI	6	45978303	45.48-46.48	C/A	0.372	0.018	2.42e-07
SGE_ADFI	6	45980254	45.48-46.48	T/C	0.372	0.018	2.42e-07
SGE_ADFI	6	45984787	45.48-46.48	T/A	0.372	0.018	2.42e-07
SGE_ADFI	1	307079975	306.58-307.58	C/G	0.175	0.0166	3.2e-07
SGE_ADFI	15	52188504	51.69-52.69	T/A	0.133	0.0215	3.24e-07	NRG1
DGE_ADFI	6	18635947	18.14-19.14	C/T	0.047	-0.1192	5.64e-08
DGE_ADFI	6	25649764	25.15-26.15	C/T	0.083	-0.1139	1.46e-07	CDH11
DGE_ADFI	8	79479291	78.98-79.98	A/G	0.039	-0.1515	1.71e-07
DGE_ADFI	8	79479698	78.98-79.98	A/G	0.039	-0.1515	1.71e-07
DGE_ADFI	8	79480142	78.98-79.98	T/C	0.039	-0.1515	1.71e-07
DGE_ADFI	8	79481092	78.98-79.98	C/G	0.039	-0.1515	1.71e-07
DGE_ADFI	8	79483342	78.98-79.98	T/C	0.039	-0.1515	1.71e-07
DGE_ADFI	8	79484309	78.98-79.98	A/G	0.039	-0.1515	1.71e-07
DGE_ADFI	8	79484514	78.98-79.98	T/C	0.039	-0.1515	1.71e-07
DGE_ADFI	8	79484650	78.98-79.98	A/G	0.039	-0.1515	1.71e-07
DGE_ADFI	8	79484708	78.98-79.98	G/A	0.039	-0.1515	1.71e-07
DGE_ADFI	8	79484840	78.98-79.98	T/C	0.039	-0.1515	1.71e-07
DGE_ADFI	8	79484841	78.98-79.98	G/T	0.039	-0.1515	1.71e-07
DGE_ADFI	8	79485192	78.99-79.99	C/T	0.039	-0.1515	1.71e-07
DGE_ADFI	8	79485246	78.99-79.99	G/A	0.039	-0.1515	1.71e-07
DGE_ADFI	8	79485324	78.99-79.99	C/T	0.039	-0.1515	1.71e-07
DGE_ADFI	8	79485442	78.99-79.99	G/A	0.039	-0.1515	1.71e-07
DGE_ADFI	8	79485851	78.99-79.99	T/A	0.039	-0.1515	1.71e-07
DGE_ADFI	8	79486009	78.99-79.99	C/T	0.039	-0.1515	1.71e-07
DGE_ADFI	8	79486136	78.99-79.99	G/C	0.039	-0.1515	1.71e-07
DGE_ADFI	8	79486505	78.99-79.99	T/C	0.039	-0.1515	1.71e-07
DGE_ADFI	8	79486806	78.99-79.99	A/G	0.039	-0.1515	1.71e-07
DGE_ADFI	8	79487438	78.99-79.99	T/A	0.039	-0.1515	1.71e-07
DGE_ADFI	8	79487650	78.99-79.99	C/A	0.039	-0.1515	1.71e-07
DGE_ADFI	8	79487781	78.99-79.99	A/G	0.039	-0.1515	1.71e-07
DGE_ADFI	8	79487933	78.99-79.99	T/C	0.039	-0.1515	1.71e-07
DGE_ADFI	8	79487934	78.99-79.99	G/A	0.039	-0.1515	1.71e-07
DGE_ADFI	8	79488090	78.99-79.99	T/C	0.039	-0.1515	1.71e-07
DGE_ADFI	8	79488094	78.99-79.99	G/A	0.039	-0.1515	1.71e-07
DGE_ADFI	8	79488160	78.99-79.99	C/T	0.039	-0.1515	1.71e-07
DGE_ADFI	8	79488267	78.99-79.99	C/T	0.039	-0.1515	1.71e-07
DGE_ADFI	8	79488344	78.99-79.99	A/G	0.039	-0.1515	1.71e-07
DGE_ADFI	8	79488352	78.99-79.99	T/A	0.039	-0.1515	1.71e-07
DGE_ADFI	8	79488401	78.99-79.99	A/C	0.039	-0.1515	1.71e-07
DGE_ADFI	8	79488418	78.99-79.99	G/T	0.039	-0.1515	1.71e-07
DGE_ADFI	8	79488546	78.99-79.99	T/C	0.039	-0.1515	1.71e-07
DGE_ADFI	8	79488588	78.99-79.99	A/T	0.039	-0.1515	1.71e-07
DGE_ADFI	8	79488645	78.99-79.99	G/A	0.039	-0.1515	1.71e-07
DGE_ADFI	8	79488715	78.99-79.99	C/T	0.039	-0.1515	1.71e-07
DGE_ADFI	8	79488862	78.99-79.99	G/A	0.039	-0.1515	1.71e-07
DGE_ADFI	8	79488881	78.99-79.99	G/C	0.039	-0.1515	1.71e-07
DGE_ADFI	8	79488949	78.99-79.99	T/G	0.039	-0.1515	1.71e-07
DGE_ADFI	8	79489055	78.99-79.99	T/C	0.039	-0.1515	1.71e-07
DGE_ADFI	8	79489069	78.99-79.99	C/A	0.039	-0.1515	1.71e-07
DGE_ADFI	8	79489133	78.99-79.99	A/T	0.039	-0.1515	1.71e-07
DGE_ADFI	8	79489172	78.99-79.99	T/A	0.039	-0.1515	1.71e-07
DGE_ADFI	8	79489184	78.99-79.99	G/A	0.039	-0.1515	1.71e-07
DGE_ADFI	8	79489188	78.99-79.99	A/T	0.039	-0.1515	1.71e-07
DGE_ADFI	8	79491175	78.99-79.99	T/C	0.039	-0.1515	1.71e-07
DGE_ADFI	8	79494578	78.99-79.99	G/A	0.039	-0.1515	1.71e-07
DGE_ADFI	8	79494773	78.99-79.99	A/C	0.039	-0.1515	1.71e-07
DGE_ADFI	8	79494910	78.99-79.99	T/A	0.039	-0.1515	1.71e-07
DGE_ADFI	8	79494915	78.99-79.99	A/G	0.039	-0.1515	1.71e-07
DGE_ADFI	8	79495974	79.00-80.00	C/G	0.039	-0.1515	1.71e-07
DGE_ADFI	8	79496139	79.00-80.00	T/C	0.039	-0.1515	1.71e-07
DGE_ADFI	8	79496549	79.00-80.00	T/C	0.039	-0.1515	1.71e-07
DGE_ADFI	8	79496690	79.00-80.00	C/T	0.039	-0.1515	1.71e-07
DGE_ADFI	8	79497023	79.00-80.00	T/C	0.039	-0.1515	1.71e-07
DGE_ADFI	8	79497040	79.00-80.00	G/C	0.039	-0.1515	1.71e-07
DGE_ADFI	8	79497294	79.00-80.00	A/C	0.039	-0.1515	1.71e-07
DGE_ADFI	8	79498344	79.00-80.00	T/C	0.039	-0.1515	1.71e-07
DGE_ADFI	8	79498629	79.00-80.00	T/A	0.039	-0.1515	1.71e-07
DGE_ADFI	8	79498721	79.00-80.00	G/A	0.039	-0.1515	1.71e-07
DGE_ADFI	8	79499275	79.00-80.00	C/T	0.039	-0.1515	1.71e-07
DGE_ADFI	8	79499561	79.00-80.00	T/C	0.039	-0.1515	1.71e-07
DGE_ADFI	8	79499562	79.00-80.00	G/A	0.039	-0.1515	1.71e-07
DGE_ADFI	8	79499585	79.00-80.00	T/C	0.039	-0.1515	1.71e-07
DGE_ADFI	8	79499627	79.00-80.00	C/T	0.039	-0.1515	1.71e-07
DGE_ADFI	8	79500056	79.00-80.00	G/A	0.039	-0.1515	1.71e-07
DGE_ADFI	8	79500082	79.00-80.00	G/A	0.039	-0.1515	1.71e-07
DGE_ADFI	8	79500091	79.00-80.00	C/T	0.039	-0.1515	1.71e-07
DGE_ADFI	8	79500102	79.00-80.00	G/C	0.039	-0.1515	1.71e-07
DGE_ADFI	8	79500103	79.00-80.00	T/C	0.039	-0.1515	1.71e-07
DGE_ADFI	8	79500128	79.00-80.00	A/T	0.039	-0.1515	1.71e-07
DGE_ADFI	8	79500137	79.00-80.00	C/T	0.039	-0.1515	1.71e-07
DGE_ADFI	8	79500332	79.00-80.00	T/C	0.039	-0.1515	1.71e-07
DGE_ADFI	8	79500394	79.00-80.00	A/T	0.039	-0.1515	1.71e-07
DGE_ADFI	8	79500481	79.00-80.00	C/T	0.039	-0.1515	1.71e-07
DGE_ADFI	8	79500553	79.00-80.00	A/G	0.039	-0.1515	1.71e-07
DGE_ADFI	8	79500554	79.00-80.00	C/T	0.039	-0.1515	1.71e-07
DGE_ADFI	8	79500613	79.00-80.00	A/C	0.039	-0.1515	1.71e-07
DGE_ADFI	8	79500723	79.00-80.00	G/A	0.039	-0.1515	1.71e-07
DGE_ADFI	8	79500757	79.00-80.00	G/A	0.039	-0.1515	1.71e-07
DGE_ADFI	8	79500763	79.00-80.00	C/T	0.039	-0.1515	1.71e-07
DGE_ADFI	8	79500791	79.00-80.00	A/G	0.039	-0.1515	1.71e-07
DGE_ADFI	8	79500817	79.00-80.00	C/T	0.039	-0.1515	1.71e-07
DGE_ADFI	8	79500876	79.00-80.00	A/G	0.039	-0.1515	1.71e-07
DGE_ADFI	8	79500893	79.00-80.00	C/G	0.039	-0.1515	1.71e-07
DGE_ADFI	8	79500905	79.00-80.00	T/A	0.039	-0.1515	1.71e-07
DGE_ADFI	8	79500936	79.00-80.00	A/G	0.039	-0.1515	1.71e-07
DGE_ADFI	8	79500995	79.00-80.00	G/A	0.039	-0.1515	1.71e-07
DGE_ADFI	8	79500998	79.00-80.00	A/G	0.039	-0.1515	1.71e-07
DGE_ADFI	8	79501102	79.00-80.00	A/T	0.039	-0.1515	1.71e-07
DGE_ADFI	8	79501154	79.00-80.00	C/T	0.039	-0.1515	1.71e-07
DGE_ADFI	8	79501325	79.00-80.00	A/T	0.039	-0.1515	1.71e-07
DGE_ADFI	8	79501348	79.00-80.00	G/T	0.039	-0.1515	1.71e-07
DGE_ADFI	8	79501450	79.00-80.00	T/A	0.039	-0.1515	1.71e-07
DGE_ADFI	8	79501481	79.00-80.00	G/A	0.039	-0.1515	1.71e-07
DGE_ADFI	8	79501630	79.00-80.00	C/T	0.039	-0.1515	1.71e-07
DGE_ADFI	8	79501705	79.00-80.00	T/G	0.039	-0.1515	1.71e-07
DGE_ADFI	8	79501726	79.00-80.00	C/A	0.039	-0.1515	1.71e-07
DGE_ADFI	8	79501823	79.00-80.00	G/A	0.039	-0.1515	1.71e-07
DGE_ADFI	8	79501876	79.00-80.00	C/T	0.039	-0.1515	1.71e-07
DGE_ADFI	8	79502101	79.00-80.00	C/T	0.039	-0.1515	1.71e-07
DGE_ADFI	8	79502125	79.00-80.00	C/T	0.039	-0.1515	1.71e-07
DGE_ADFI	8	79502192	79.00-80.00	G/A	0.039	-0.1515	1.71e-07
DGE_ADFI	8	79502416	79.00-80.00	C/T	0.039	-0.1515	1.71e-07
DGE_ADFI	8	79502479	79.00-80.00	A/C	0.039	-0.1515	1.71e-07
DGE_ADFI	8	79502798	79.00-80.00	A/G	0.039	-0.1515	1.71e-07
DGE_ADFI	8	79502887	79.00-80.00	G/A	0.039	-0.1515	1.71e-07
DGE_ADFI	8	79502912	79.00-80.00	C/T	0.039	-0.1515	1.71e-07
DGE_ADFI	8	79502938	79.00-80.00	T/C	0.039	-0.1515	1.71e-07
DGE_ADFI	8	79502967	79.00-80.00	C/T	0.039	-0.1515	1.71e-07
DGE_ADFI	8	79502971	79.00-80.00	G/A	0.039	-0.1515	1.71e-07
DGE_ADFI	8	79507097	79.01-80.01	A/G	0.039	-0.1515	1.71e-07
DGE_ADFI	8	79507840	79.01-80.01	A/G	0.039	-0.1515	1.71e-07
DGE_ADFI	8	79507942	79.01-80.01	T/C	0.039	-0.1515	1.71e-07
DGE_ADFI	8	79508282	79.01-80.01	A/C	0.039	-0.1515	1.71e-07
DGE_ADFI	8	79508621	79.01-80.01	A/G	0.039	-0.1515	1.71e-07
DGE_ADFI	8	79508863	79.01-80.01	C/G	0.039	-0.1515	1.71e-07
DGE_ADFI	8	79508946	79.01-80.01	T/C	0.039	-0.1515	1.71e-07
DGE_ADFI	8	79509062	79.01-80.01	G/C	0.039	-0.1515	1.71e-07
DGE_ADFI	8	79509470	79.01-80.01	G/A	0.039	-0.1515	1.71e-07
DGE_ADFI	8	79509834	79.01-80.01	C/T	0.039	-0.1515	1.71e-07
DGE_ADFI	8	79509924	79.01-80.01	G/A	0.039	-0.1515	1.71e-07
DGE_ADFI	8	79509956	79.01-80.01	G/T	0.039	-0.1515	1.71e-07
DGE_ADFI	8	79510398	79.01-80.01	G/A	0.039	-0.1515	1.71e-07
DGE_ADFI	8	79510494	79.01-80.01	T/C	0.039	-0.1515	1.71e-07
DGE_ADFI	8	79510686	79.01-80.01	A/G	0.039	-0.1515	1.71e-07
DGE_ADFI	8	79510695	79.01-80.01	G/A	0.039	-0.1515	1.71e-07
DGE_ADFI	8	79511670	79.01-80.01	G/T	0.039	-0.1515	1.71e-07
DGE_ADFI	8	79511758	79.01-80.01	A/T	0.039	-0.1515	1.71e-07
DGE_ADFI	8	79512219	79.01-80.01	A/C	0.039	-0.1515	1.71e-07
DGE_ADFI	8	79512288	79.01-80.01	T/G	0.039	-0.1515	1.71e-07
DGE_ADFI	8	79514723	79.01-80.01	T/A	0.039	-0.1515	1.71e-07
DGE_ADFI	8	79515209	79.02-80.02	T/C	0.039	-0.1515	1.71e-07
DGE_ADFI	8	79516099	79.02-80.02	C/T	0.039	-0.1515	1.71e-07
DGE_ADFI	8	79517184	79.02-80.02	C/G	0.039	-0.1515	1.71e-07
DGE_ADFI	8	79517637	79.02-80.02	C/T	0.039	-0.1515	1.71e-07
DGE_ADFI	8	79518734	79.02-80.02	G/A	0.039	-0.1515	1.71e-07
DGE_ADFI	8	79519513	79.02-80.02	C/T	0.039	-0.1515	1.71e-07
DGE_ADFI	8	79520452	79.02-80.02	T/G	0.039	-0.1515	1.71e-07
DGE_ADFI	8	79521320	79.02-80.02	A/G	0.039	-0.1515	1.71e-07
DGE_ADFI	8	79521346	79.02-80.02	G/A	0.039	-0.1515	1.71e-07
DGE_ADFI	8	79521391	79.02-80.02	C/T	0.039	-0.1515	1.71e-07
DGE_ADFI	8	79521498	79.02-80.02	C/T	0.039	-0.1515	1.71e-07
DGE_ADFI	8	79521533	79.02-80.02	A/T	0.039	-0.1515	1.71e-07
DGE_ADFI	8	79521685	79.02-80.02	C/T	0.039	-0.1515	1.71e-07
DGE_ADFI	8	79521743	79.02-80.02	T/A	0.039	-0.1515	1.71e-07
DGE_ADFI	8	79522020	79.02-80.02	T/C	0.039	-0.1515	1.71e-07
DGE_ADFI	8	79522069	79.02-80.02	A/G	0.039	-0.1515	1.71e-07
DGE_ADFI	8	79522085	79.02-80.02	A/G	0.039	-0.1515	1.71e-07
DGE_ADFI	8	79522100	79.02-80.02	C/T	0.039	-0.1515	1.71e-07
DGE_ADFI	8	79522280	79.02-80.02	G/A	0.039	-0.1515	1.71e-07
DGE_ADFI	8	79522297	79.02-80.02	C/T	0.039	-0.1515	1.71e-07
DGE_ADFI	8	79522317	79.02-80.02	T/C	0.039	-0.1515	1.71e-07
DGE_ADFI	8	79522450	79.02-80.02	T/C	0.039	-0.1515	1.71e-07
DGE_ADFI	8	79522531	79.02-80.02	C/G	0.039	-0.1515	1.71e-07
DGE_ADFI	8	79522569	79.02-80.02	G/T	0.039	-0.1515	1.71e-07
DGE_ADFI	8	79522584	79.02-80.02	G/A	0.039	-0.1515	1.71e-07
DGE_ADFI	8	79522618	79.02-80.02	C/T	0.039	-0.1515	1.71e-07
DGE_ADFI	8	79522670	79.02-80.02	T/A	0.039	-0.1515	1.71e-07
DGE_ADFI	8	79522768	79.02-80.02	A/G	0.039	-0.1515	1.71e-07
DGE_ADFI	8	79522924	79.02-80.02	C/T	0.039	-0.1515	1.71e-07
DGE_ADFI	8	79523047	79.02-80.02	G/A	0.039	-0.1515	1.71e-07
DGE_ADFI	8	79523059	79.02-80.02	A/G	0.039	-0.1515	1.71e-07
DGE_ADFI	8	79523142	79.02-80.02	C/T	0.039	-0.1515	1.71e-07
DGE_ADFI	8	79523145	79.02-80.02	G/T	0.039	-0.1515	1.71e-07
DGE_ADFI	8	79523167	79.02-80.02	A/T	0.039	-0.1515	1.71e-07
DGE_ADFI	8	79523310	79.02-80.02	C/T	0.039	-0.1515	1.71e-07
DGE_ADFI	8	79523350	79.02-80.02	C/A	0.039	-0.1515	1.71e-07
DGE_ADFI	8	79523401	79.02-80.02	T/C	0.039	-0.1515	1.71e-07
DGE_ADFI	8	79524263	79.02-80.02	C/T	0.039	-0.1515	1.71e-07
DGE_ADFI	8	79524402	79.02-80.02	A/C	0.039	-0.1515	1.71e-07
DGE_ADFI	8	79524432	79.02-80.02	T/C	0.039	-0.1515	1.71e-07
DGE_ADFI	8	79524511	79.02-80.02	G/C	0.039	-0.1515	1.71e-07
DGE_ADFI	8	79524536	79.02-80.02	T/C	0.039	-0.1515	1.71e-07
DGE_ADFI	8	79524636	79.02-80.02	A/G	0.039	-0.1515	1.71e-07
DGE_ADFI	8	79524651	79.02-80.02	T/A	0.039	-0.1515	1.71e-07
DGE_ADFI	8	79524667	79.02-80.02	T/C	0.039	-0.1515	1.71e-07
DGE_ADFI	8	79524807	79.02-80.02	C/T	0.039	-0.1515	1.71e-07
DGE_ADFI	8	79524811	79.02-80.02	T/G	0.039	-0.1515	1.71e-07
DGE_ADFI	8	79524917	79.02-80.02	C/T	0.039	-0.1515	1.71e-07
DGE_ADFI	8	79524918	79.02-80.02	A/G	0.039	-0.1515	1.71e-07
DGE_ADFI	8	79524919	79.02-80.02	A/T	0.039	-0.1515	1.71e-07
DGE_ADFI	8	79524924	79.02-80.02	T/C	0.039	-0.1515	1.71e-07
DGE_ADFI	8	79524930	79.02-80.02	T/C	0.039	-0.1515	1.71e-07
DGE_ADFI	8	79524931	79.02-80.02	G/C	0.039	-0.1515	1.71e-07
DGE_ADFI	8	79524934	79.02-80.02	A/G	0.039	-0.1515	1.71e-07
DGE_ADFI	8	79524943	79.02-80.02	G/C	0.039	-0.1515	1.71e-07
DGE_ADFI	8	79524944	79.02-80.02	C/T	0.039	-0.1515	1.71e-07
DGE_ADFI	8	79524987	79.02-80.02	C/A	0.039	-0.1515	1.71e-07
DGE_ADFI	8	79525013	79.03-80.03	C/G	0.039	-0.1515	1.71e-07
DGE_ADFI	8	79525112	79.03-80.03	T/C	0.039	-0.1515	1.71e-07
DGE_ADFI	8	79525133	79.03-80.03	C/G	0.039	-0.1515	1.71e-07
DGE_ADFI	8	79525343	79.03-80.03	T/A	0.039	-0.1515	1.71e-07
DGE_ADFI	8	79525463	79.03-80.03	T/G	0.039	-0.1515	1.71e-07
DGE_ADFI	8	79525470	79.03-80.03	G/T	0.039	-0.1515	1.71e-07
DGE_ADFI	8	79525509	79.03-80.03	A/G	0.039	-0.1515	1.71e-07
DGE_ADFI	8	79525515	79.03-80.03	A/C	0.039	-0.1515	1.71e-07
DGE_ADFI	8	79525568	79.03-80.03	G/A	0.039	-0.1515	1.71e-07
DGE_ADFI	8	79525582	79.03-80.03	A/C	0.039	-0.1515	1.71e-07
DGE_ADFI	8	79526150	79.03-80.03	A/C	0.039	-0.1515	1.71e-07
DGE_ADFI	8	79526231	79.03-80.03	T/A	0.039	-0.1515	1.71e-07
DGE_ADFI	8	79526233	79.03-80.03	C/T	0.039	-0.1515	1.71e-07
DGE_ADFI	8	79526405	79.03-80.03	G/A	0.039	-0.1515	1.71e-07
DGE_ADFI	8	79526434	79.03-80.03	A/G	0.039	-0.1515	1.71e-07
DGE_ADFI	8	79526492	79.03-80.03	C/A	0.039	-0.1515	1.71e-07
DGE_ADFI	8	79526501	79.03-80.03	A/T	0.039	-0.1515	1.71e-07
DGE_ADFI	8	79526764	79.03-80.03	T/C	0.039	-0.1515	1.71e-07
DGE_ADFI	8	79526897	79.03-80.03	A/G	0.039	-0.1515	1.71e-07
DGE_ADFI	8	79526899	79.03-80.03	G/A	0.039	-0.1515	1.71e-07
DGE_ADFI	8	79526917	79.03-80.03	T/C	0.039	-0.1515	1.71e-07
DGE_ADFI	8	79526949	79.03-80.03	A/C	0.039	-0.1515	1.71e-07
DGE_ADFI	8	79527068	79.03-80.03	C/T	0.039	-0.1515	1.71e-07
DGE_ADFI	8	79527233	79.03-80.03	C/A	0.039	-0.1515	1.71e-07
DGE_ADFI	8	79528164	79.03-80.03	G/A	0.039	-0.1515	1.71e-07
DGE_ADFI	8	79528241	79.03-80.03	C/A	0.039	-0.1515	1.71e-07
DGE_ADFI	8	79528273	79.03-80.03	G/A	0.039	-0.1515	1.71e-07
DGE_ADFI	8	79528420	79.03-80.03	T/C	0.039	-0.1515	1.71e-07
DGE_ADFI	8	79529401	79.03-80.03	G/A	0.039	-0.1515	1.71e-07
DGE_ADFI	8	79529444	79.03-80.03	C/T	0.039	-0.1515	1.71e-07
DGE_ADFI	8	79529521	79.03-80.03	G/A	0.039	-0.1515	1.71e-07
DGE_ADFI	8	79530022	79.03-80.03	A/G	0.039	-0.1515	1.71e-07
DGE_ADFI	8	79530379	79.03-80.03	T/C	0.039	-0.1515	1.71e-07
DGE_ADFI	8	79531143	79.03-80.03	G/T	0.039	-0.1515	1.71e-07
DGE_ADFI	8	79531165	79.03-80.03	C/G	0.039	-0.1515	1.71e-07
DGE_ADFI	8	79531187	79.03-80.03	G/A	0.039	-0.1515	1.71e-07
DGE_ADFI	8	79531216	79.03-80.03	C/T	0.039	-0.1515	1.71e-07
DGE_ADFI	8	79534454	79.03-80.03	C/T	0.039	-0.1515	1.71e-07
DGE_ADFI	8	79534953	79.03-80.03	A/T	0.039	-0.1515	1.71e-07
DGE_ADFI	8	79534961	79.03-80.03	T/C	0.039	-0.1515	1.71e-07
DGE_ADFI	8	79534962	79.03-80.03	A/G	0.039	-0.1515	1.71e-07
DGE_ADFI	8	79534971	79.03-80.03	C/T	0.039	-0.1515	1.71e-07
DGE_ADFI	8	79534977	79.03-80.03	A/G	0.039	-0.1515	1.71e-07
DGE_ADFI	8	79535000	79.04-80.04	G/C	0.039	-0.1515	1.71e-07
DGE_ADFI	8	79535036	79.04-80.04	G/A	0.039	-0.1515	1.71e-07
DGE_ADFI	8	79535095	79.04-80.04	G/T	0.039	-0.1515	1.71e-07
DGE_ADFI	8	79535105	79.04-80.04	T/A	0.039	-0.1515	1.71e-07
DGE_ADFI	8	79535109	79.04-80.04	C/T	0.039	-0.1515	1.71e-07
DGE_ADFI	8	79535128	79.04-80.04	T/C	0.039	-0.1515	1.71e-07
DGE_ADFI	8	79535139	79.04-80.04	A/C	0.039	-0.1515	1.71e-07
DGE_ADFI	8	79535156	79.04-80.04	C/T	0.039	-0.1515	1.71e-07
DGE_ADFI	8	79535509	79.04-80.04	A/G	0.039	-0.1515	1.71e-07
DGE_ADFI	8	79535526	79.04-80.04	T/A	0.039	-0.1515	1.71e-07
DGE_ADFI	8	79535546	79.04-80.04	G/A	0.039	-0.1515	1.71e-07
DGE_ADFI	8	79535905	79.04-80.04	A/G	0.039	-0.1515	1.71e-07
DGE_ADFI	8	79535972	79.04-80.04	T/A	0.039	-0.1515	1.71e-07
DGE_ADFI	8	79536079	79.04-80.04	T/C	0.039	-0.1515	1.71e-07
DGE_ADFI	8	79536125	79.04-80.04	C/T	0.039	-0.1515	1.71e-07
DGE_ADFI	8	79536128	79.04-80.04	C/G	0.039	-0.1515	1.71e-07
DGE_ADFI	8	79536207	79.04-80.04	T/C	0.039	-0.1515	1.71e-07
DGE_ADFI	8	79536208	79.04-80.04	G/T	0.039	-0.1515	1.71e-07
DGE_ADFI	8	79536211	79.04-80.04	A/G	0.039	-0.1515	1.71e-07
DGE_ADFI	8	79536259	79.04-80.04	G/A	0.039	-0.1515	1.71e-07
DGE_ADFI	8	79536311	79.04-80.04	T/G	0.039	-0.1515	1.71e-07
DGE_ADFI	8	79536470	79.04-80.04	T/A	0.039	-0.1515	1.71e-07
DGE_ADFI	8	79536680	79.04-80.04	C/G	0.039	-0.1515	1.71e-07
DGE_ADFI	8	79536691	79.04-80.04	T/C	0.039	-0.1515	1.71e-07
DGE_ADFI	8	79536824	79.04-80.04	A/C	0.039	-0.1515	1.71e-07
DGE_ADFI	8	79536835	79.04-80.04	T/C	0.039	-0.1515	1.71e-07
DGE_ADFI	8	79536890	79.04-80.04	T/C	0.039	-0.1515	1.71e-07
DGE_ADFI	8	79536910	79.04-80.04	C/T	0.039	-0.1515	1.71e-07
DGE_ADFI	8	79536955	79.04-80.04	G/A	0.039	-0.1515	1.71e-07
DGE_ADFI	8	79537507	79.04-80.04	A/T	0.039	-0.1515	1.71e-07
DGE_ADFI	8	79538670	79.04-80.04	T/C	0.039	-0.1515	1.71e-07
DGE_ADFI	8	79541956	79.04-80.04	T/C	0.039	-0.1515	1.71e-07
DGE_ADFI	8	79542324	79.04-80.04	T/A	0.039	-0.1515	1.71e-07
DGE_ADFI	8	79542420	79.04-80.04	T/G	0.039	-0.1515	1.71e-07
DGE_ADFI	8	79542757	79.04-80.04	C/A	0.039	-0.1515	1.71e-07
DGE_ADFI	8	79543056	79.04-80.04	T/C	0.039	-0.1515	1.71e-07
DGE_ADFI	8	79543280	79.04-80.04	T/G	0.039	-0.1515	1.71e-07
DGE_ADFI	8	79545281	79.05-80.05	A/G	0.039	-0.1515	1.71e-07
DGE_ADFI	8	79545326	79.05-80.05	T/G	0.039	-0.1515	1.71e-07
DGE_ADFI	8	79545348	79.05-80.05	C/T	0.039	-0.1515	1.71e-07
DGE_ADFI	8	79545476	79.05-80.05	C/T	0.039	-0.1515	1.71e-07
DGE_ADFI	8	79545517	79.05-80.05	A/C	0.039	-0.1515	1.71e-07
DGE_ADFI	8	79545576	79.05-80.05	C/T	0.039	-0.1515	1.71e-07
DGE_ADFI	8	79545690	79.05-80.05	G/A	0.039	-0.1515	1.71e-07
DGE_ADFI	8	79545773	79.05-80.05	G/A	0.039	-0.1515	1.71e-07
DGE_ADFI	8	79545775	79.05-80.05	C/T	0.039	-0.1515	1.71e-07
DGE_ADFI	8	79545816	79.05-80.05	C/A	0.039	-0.1515	1.71e-07
DGE_ADFI	8	79546716	79.05-80.05	A/G	0.039	-0.1515	1.71e-07
DGE_ADFI	8	79548648	79.05-80.05	A/G	0.039	-0.1515	1.71e-07
DGE_ADFI	8	79549350	79.05-80.05	G/A	0.039	-0.1515	1.71e-07
DGE_ADFI	8	79549772	79.05-80.05	T/C	0.039	-0.1515	1.71e-07
DGE_ADFI	8	79549789	79.05-80.05	A/G	0.039	-0.1515	1.71e-07
DGE_ADFI	8	79550137	79.05-80.05	T/C	0.039	-0.1515	1.71e-07
DGE_ADFI	8	79551256	79.05-80.05	C/T	0.039	-0.1515	1.71e-07
DGE_ADFI	8	79551456	79.05-80.05	T/C	0.039	-0.1515	1.71e-07
DGE_ADFI	8	79551823	79.05-80.05	T/C	0.039	-0.1515	1.71e-07
DGE_ADFI	8	79551884	79.05-80.05	C/T	0.039	-0.1515	1.71e-07
DGE_ADFI	8	79551992	79.05-80.05	T/C	0.039	-0.1515	1.71e-07
DGE_ADFI	8	79552456	79.05-80.05	C/T	0.039	-0.1515	1.71e-07
DGE_ADFI	8	79552472	79.05-80.05	C/A	0.039	-0.1515	1.71e-07
DGE_ADFI	8	79552504	79.05-80.05	T/C	0.039	-0.1515	1.71e-07
DGE_ADFI	8	79555944	79.06-80.06	T/C	0.039	-0.1515	1.71e-07
DGE_ADFI	8	79556891	79.06-80.06	T/C	0.039	-0.1515	1.71e-07
DGE_ADFI	8	79558195	79.06-80.06	T/G	0.039	-0.1515	1.71e-07
DGE_ADFI	8	79558264	79.06-80.06	A/G	0.039	-0.1515	1.71e-07
DGE_ADFI	8	79558388	79.06-80.06	G/A	0.039	-0.1515	1.71e-07
DGE_ADFI	8	79559440	79.06-80.06	T/A	0.039	-0.1515	1.71e-07
DGE_ADFI	8	79559551	79.06-80.06	A/C	0.039	-0.1515	1.71e-07
DGE_ADFI	8	79559737	79.06-80.06	C/G	0.039	-0.1515	1.71e-07
DGE_ADFI	8	79565929	79.07-80.07	T/C	0.039	-0.1515	1.71e-07
DGE_ADFI	8	79566311	79.07-80.07	C/T	0.039	-0.1515	1.71e-07
DGE_ADFI	8	79566379	79.07-80.07	C/T	0.039	-0.1515	1.71e-07
DGE_ADFI	8	79566633	79.07-80.07	T/C	0.039	-0.1515	1.71e-07
DGE_ADFI	6	25651261	25.15-26.15	T/C	0.084	-0.1116	2.44e-07
DGE_ADFI	8	79489247	78.99-79.99	G/A	0.041	-0.1437	2.78e-07
DGE_ADFI	8	79489437	78.99-79.99	G/T	0.041	-0.1437	2.78e-07
DGE_ADFI	8	79489571	78.99-79.99	G/A	0.041	-0.1437	2.78e-07
DGE_ADFI	8	79489622	78.99-79.99	G/A	0.041	-0.1437	2.78e-07
DGE_ADFI	8	79489643	78.99-79.99	G/A	0.041	-0.1437	2.78e-07
DGE_ADFI	8	79489737	78.99-79.99	A/G	0.041	-0.1437	2.78e-07
DGE_ADFI	8	79489933	78.99-79.99	C/A	0.041	-0.1437	2.78e-07
DGE_ADFI	8	79490013	78.99-79.99	G/A	0.041	-0.1437	2.78e-07
DGE_ADFI	8	79490286	78.99-79.99	G/A	0.041	-0.1437	2.78e-07
DGE_ADFI	8	79490469	78.99-79.99	A/G	0.041	-0.1437	2.78e-07
DGE_ADFI	8	79490568	78.99-79.99	T/C	0.041	-0.1437	2.78e-07
DGE_ADFI	8	79490695	78.99-79.99	G/A	0.041	-0.1437	2.78e-07
DGE_ADFI	8	79490761	78.99-79.99	T/G	0.041	-0.1437	2.78e-07
DGE_ADFI	8	79490953	78.99-79.99	G/C	0.041	-0.1437	2.78e-07
DGE_ADFI	8	79491106	78.99-79.99	C/T	0.041	-0.1437	2.78e-07
DGE_ADFI	8	79491252	78.99-79.99	G/A	0.041	-0.1437	2.78e-07
DGE_ADFI	8	79491409	78.99-79.99	C/T	0.041	-0.1437	2.78e-07
DGE_ADFI	8	79491420	78.99-79.99	G/A	0.041	-0.1437	2.78e-07
DGE_ADFI	8	79491629	78.99-79.99	C/T	0.041	-0.1437	2.78e-07
DGE_ADFI	8	79491632	78.99-79.99	A/G	0.041	-0.1437	2.78e-07
DGE_ADFI	8	79491815	78.99-79.99	A/G	0.041	-0.1437	2.78e-07
DGE_ADFI	8	79491857	78.99-79.99	G/T	0.041	-0.1437	2.78e-07
DGE_ADFI	8	79491879	78.99-79.99	C/T	0.041	-0.1437	2.78e-07
DGE_ADFI	8	79491889	78.99-79.99	A/G	0.041	-0.1437	2.78e-07
DGE_ADFI	8	79491978	78.99-79.99	C/T	0.041	-0.1437	2.78e-07
DGE_ADFI	8	79491999	78.99-79.99	T/A	0.041	-0.1437	2.78e-07
DGE_ADFI	8	79492057	78.99-79.99	A/G	0.041	-0.1437	2.78e-07
DGE_ADFI	8	79532459	79.03-80.03	G/C	0.041	-0.1437	2.78e-07
DGE_ADFI	8	79532596	79.03-80.03	A/G	0.041	-0.1437	2.78e-07
DGE_ADFI	8	79533727	79.03-80.03	C/T	0.041	-0.1437	2.78e-07
DGE_ADFI	8	79533806	79.03-80.03	G/T	0.041	-0.1437	2.78e-07
DGE_ADFI	8	79534882	79.03-80.03	A/T	0.041	-0.1437	2.78e-07
DGE_ADFI	8	79536330	79.04-80.04	A/G	0.041	-0.1437	2.78e-07
DGE_ADFI	8	79537970	79.04-80.04	C/A	0.041	-0.1437	2.78e-07
DGE_ADFI	8	79538085	79.04-80.04	G/A	0.041	-0.1437	2.78e-07
DGE_ADFI	8	79538138	79.04-80.04	G/A	0.041	-0.1437	2.78e-07
DGE_ADFI	8	79538790	79.04-80.04	A/G	0.041	-0.1437	2.78e-07
DGE_ADFI	8	79539792	79.04-80.04	G/A	0.041	-0.1437	2.78e-07
DGE_ADFI	8	79542624	79.04-80.04	T/A	0.041	-0.1437	2.78e-07
DGE_ADFI	8	79542803	79.04-80.04	C/T	0.041	-0.1437	2.78e-07
DGE_ADFI	8	79543035	79.04-80.04	G/A	0.041	-0.1437	2.78e-07
DGE_ADFI	8	79508901	79.01-80.01	C/A	0.046	-0.1361	3.12e-07
DGE_ADFI	8	79508905	79.01-80.01	G/A	0.046	-0.1361	3.12e-07
DGE_ADFI	8	79509031	79.01-80.01	G/A	0.046	-0.1361	3.12e-07
DGE_ADFI	8	79509035	79.01-80.01	G/T	0.046	-0.1361	3.12e-07
DGE_ADFI	8	79509053	79.01-80.01	G/A	0.046	-0.1361	3.12e-07
DGE_ADFI	8	79509065	79.01-80.01	C/A	0.046	-0.1361	3.12e-07
DGE_ADFI	8	79509079	79.01-80.01	T/C	0.046	-0.1361	3.12e-07
DGE_ADFI	6	46394711	45.89-46.89	G/C	0.122	-0.0828	3.18e-07
DGE_ADFI	6	46399700	45.90-46.90	T/C	0.122	-0.0828	3.18e-07
DGE_ADFI	6	46400280	45.90-46.90	T/C	0.122	-0.0828	3.18e-07
DGE_ADFI	6	46400450	45.90-46.90	A/G	0.122	-0.0828	3.18e-07
DGE_ADFI	6	46401342	45.90-46.90	C/G	0.122	-0.0828	3.18e-07
DGE_ADFI	6	46401572	45.90-46.90	T/A	0.122	-0.0828	3.18e-07
DGE_ADFI	6	46402008	45.90-46.90	T/C	0.122	-0.0828	3.18e-07
DGE_ADFI	6	46402074	45.90-46.90	C/G	0.122	-0.0828	3.18e-07
DGE_ADFI	6	46405509	45.91-46.91	A/G	0.122	-0.0828	3.18e-07
DGE_ADFI	6	46427307	45.93-46.93	A/G	0.122	-0.0828	3.18e-07
DGE_ADFI	6	46427867	45.93-46.93	C/G	0.122	-0.0828	3.18e-07
DGE_ADFI	6	46433374	45.93-46.93	C/G	0.122	-0.0828	3.18e-07
DGE_ADFI	6	46444949	45.94-46.94	G/T	0.122	-0.0828	3.18e-07
DGE_ADFI	6	46448061	45.95-46.95	T/C	0.122	-0.0828	3.18e-07
DGE_ADFI	6	46451659	45.95-46.95	T/A	0.122	-0.0828	3.18e-07
DGE_ADFI	6	46452381	45.95-46.95	A/G	0.122	-0.0828	3.18e-07
DGE_ADFI	6	46453000	45.95-46.95	T/C	0.122	-0.0828	3.18e-07
DGE_ADFI	6	46455122	45.96-46.96	A/G	0.122	-0.0828	3.18e-07
DGE_ADFI	6	46457861	45.96-46.96	C/T	0.122	-0.0828	3.18e-07
DGE_ADFI	6	46459302	45.96-46.96	T/G	0.122	-0.0828	3.18e-07
DGE_ADFI	6	46459337	45.96-46.96	T/C	0.122	-0.0828	3.18e-07
DGE_ADFI	6	46461193	45.96-46.96	C/T	0.122	-0.0828	3.18e-07
DGE_ADFI	6	46461900	45.96-46.96	T/C	0.122	-0.0828	3.18e-07
DGE_ADFI	6	46462322	45.96-46.96	C/T	0.122	-0.0828	3.18e-07
DGE_ADFI	6	46462355	45.96-46.96	C/T	0.122	-0.0828	3.18e-07
DGE_ADFI	6	46462416	45.96-46.96	C/A	0.122	-0.0828	3.18e-07
DGE_ADFI	6	46464409	45.96-46.96	C/T	0.122	-0.0828	3.18e-07
DGE_ADFI	6	46464649	45.96-46.96	T/C	0.122	-0.0828	3.18e-07
DGE_ADFI	6	46464694	45.96-46.96	G/T	0.122	-0.0828	3.18e-07
DGE_ADFI	6	46464880	45.96-46.96	A/C	0.122	-0.0828	3.18e-07
DGE_ADFI	6	46464909	45.96-46.96	A/G	0.122	-0.0828	3.18e-07
DGE_ADFI	6	46465172	45.97-46.97	G/C	0.122	-0.0828	3.18e-07
DGE_ADFI	6	46465179	45.97-46.97	T/C	0.122	-0.0828	3.18e-07
DGE_ADFI	6	46465187	45.97-46.97	G/A	0.122	-0.0828	3.18e-07
DGE_ADFI	6	46465189	45.97-46.97	A/G	0.122	-0.0828	3.18e-07
DGE_ADFI	6	46465222	45.97-46.97	A/G	0.122	-0.0828	3.18e-07
DGE_ADFI	6	46465611	45.97-46.97	A/G	0.122	-0.0828	3.18e-07
DGE_ADFI	6	46465683	45.97-46.97	A/G	0.122	-0.0828	3.18e-07
DGE_ADG	6	18635874	18.14-19.14	C/G	0.051	-0.0916	1.96e-07	CDH1/CDH3/ZFP90/BBS2/MT4/MT3/MT1A/NUP93/MIR138-2/HERPUD1/SLC12A3/NLRC5/CPNE2/FAM192A
DGE_ADG	6	18635895	18.14-19.14	A/G	0.051	-0.0916	1.96e-07
DGE_ADG	6	18639708	18.14-19.14	C/T	0.051	-0.0916	1.96e-07
DGE_ADG	6	18641480	18.14-19.14	C/T	0.051	-0.0916	1.96e-07
DGE_ADG	6	18642431	18.14-19.14	C/G	0.051	-0.0916	1.96e-07
DGE_ADG	6	18643649	18.14-19.14	A/G	0.051	-0.0916	1.96e-07
DGE_ADG	6	18644213	18.14-19.14	T/C	0.051	-0.0916	1.96e-07
DGE_ADG	6	18645373	18.15-19.15	A/T	0.051	-0.0916	1.96e-07
DGE_ADG	6	18645626	18.15-19.15	A/G	0.051	-0.0916	1.96e-07
DGE_ADG	6	18640605	18.14-19.14	A/G	0.053	-0.0879	2.66e-07
SGE_ADG	/	/	/	/			/	/
